# Supplementary material for: Does network homophily persist in multicultural volunteering programs? Results from an Exponential Random Graph Model
Source: J Migr Health. 2024 Jul 28;10:100256. doi: 10.1016/j.jmh.2024.100256 (PMC11359767; doi:10.1016/j.jmh.2024.100256)
Supplement: Supplementary file 1 [file mmc1.zip › mmc1.r]

#Cao ERGM July 2024 Cleaned for public use

#install.packages("readxl")
#install.packages("ltm")
#install.packages ("Cairo")
#install.packages ("data.table") 
#install.packages ("statnet")
#install.packages ("plyr")
#install.packages ("spelling")
#install.packages ("tidygraph")
#install.packages("ggplot2")
#install.packages("cowplot")
#install.packages("ggraph")
#install.packages ("ergMargins")
library(ltm) #Installed to calculate the Cronbach's Alpha of DJG
library(Cairo) # Provides anti-aliasing for ggplot
library(data.table) 
library(ergm.count)
library(ergMargins) #diagnose multicollinearity
library(ggplot2)
library(cowplot) # A simple, publication-friendly theme for ggplot2.
library(ggraph) # ggraph can apply layouts from igraph and graphlayout.
library(sna)# We load sna before statnet.common to prevent masking statnet.common::var with stats::var
library(statnet)
library(network)
library(plyr)
library(readxl)
library(spelling)
#library(igraph)
library(tidygraph)
library(readxl)

{
  CaoPackageVersion <- function(p) {
    message(p, " version ", packageVersion(p), " released ", packageDate(p))
  }
  
  CaoPackageVersion("ggplot2")
  CaoPackageVersion("cowplot")
  CaoPackageVersion("ergm")
  CaoPackageVersion("ergm.count")
  CaoPackageVersion("ergMargins")
  
  # This function returns the (i-th)-before-the-last element of vector v. No bounds checking. Please make sure i >= 0.
  CaoLastItem <- function(v, i) {
    v[length(v) - i]
  }
  
  # This function returns the (i-th)-before-the-last row of data frame df. No bounds checking. Please make sure i >= 0.
  CaoLastRow <- function(df, i) {
    df[nrow(df) - i]
  }
  
  # This function sets the column names of a data.table; it is similar to setnames.data.table(x, old, new) but with a different syntax: CaoSetNames(x, "Old1", "New1", "Old2", "New2", ...). This prevents confusion. See the unit tests below for examples.
  CaoSetNames <- function(x, ...) {
    namesMatrix <- matrix(c(...), nrow = 2)
    #  print(namesMatrix[1,])
    #  print(namesMatrix[2,])
    setnames(x, namesMatrix[1,], namesMatrix[2,])
  }
  
  # Do not treat warnings as errors
  CaoDoNotTreatWarningsAsErrors <- function() {
    options(warn = 1)
  }
  
  # Treat warnings as errors
  CaoTreatWarningsAsErrors <- function() {
    options(warn = 2)
  }
  
  # Treat warnings as errors
  # CaoTreatWarningsAsErrors()
  CaoDoNotTreatWarningsAsErrors()
  
  # Unit tests for CaoLastItem
  stopifnot(CaoLastItem(letters, 3) == "w")
  
  # Unit tests for CaoSetNames
  ut1 <- list()
  ut1$x <- data.table(old1 = c(11, 21), old2 = c(12, 22))
  CaoSetNames(ut1$x, "old1", "new1", "old2", "new2")
  stopifnot(names(ut1$x) == c("new1", "new2"))
  ut1$y <- data.table(old1 = c(11, 21), old2 = c(12, 22))
  CaoSetNames(ut1$y, c("old1", "new1"), c("old2", "new2"))
  stopifnot(names(ut1$y) == c("new1", "new2"))
  
  # Unit tests for CaoLastRow
  stopifnot(all(CaoLastRow(ut1$x, 1) == data.table(new1 = 11, new2 = 12)))
  stopifnot(all(CaoLastRow(ut1$x, 0) == data.table(new1 = 21, new2 = 22)))
}

#set working directory
setwd("path to the data folder")

#ExcelFileName <- file.choose()

ExcelFileName <-"path to the excel file.xlsx"


NodeExcel <- as.data.table(read_xlsx(ExcelFileName, sheet = 1, col_names = T, na = "NA"))
EdgeExcel <- as.data.table(read_xlsx(ExcelFileName, sheet = "Edge List Pruned", col_names = T, na = "NA"))

# Source this section to create the dictionary and the short and long versions of the node and edge datasets
{
  # Returns whether a column of strings has any newlines in it, "grep" functions detects strings
  hasNewLine <- function(column) {
    length(grep("[\n\r]", column)) != 0
  }
  
  exploreExcelData <- function(nodeTable, edgeTable) {
    # 1. Omit columns from the dataset, like IDs, Q8 and Q11; they are included
    # in the Excel file for verification only, and contain long strings that are
    # not part of any table or figure anyways.
    nodeTable[["ID"]] <- NULL
    nodeTable[["Q8Household"]] <- NULL
    nodeTable[["Q11Migration_Reason"]] <- NULL
    edgeTable[["Ego ID"]] <- NULL
    edgeTable[["Alter ID"]] <- NULL
    # 2. Determine the columns that have a newline (sapply always works on columns)
    newLineColumnsLogical <- sapply(nodeTable, hasNewLine)
    newLineColumns <- names(nodeTable)[newLineColumnsLogical]
    if (length(newLineColumns) > 0) {
      cat("The following columns have newlines. Newlines may have been introduced",
          "by mistake or pasted from previous versions of the dataset. Please",
          "review the dataset.\n")
      print(newLineColumns)
    }
    # 3. Build the Dictionary
    shortening_a <- sort(unique(unlist(c(nodeTable, names(nodeTable), edgeTable,
                                         names(edgeTable), "Q8Household",
                                         "Q11Migration_Reason", "Ego ID", "Alter ID"))))
    dictionary <- shortening_a[grep("(^[ALQ][[:digit:]])|[^[:alnum:]]",
                                    shortening_a, perl = TRUE)]
    shortening_b <- gsub("'", "", dictionary)
    shortening_c <- strsplit(shortening_b, "[^[:alnum:]_]+")
    shortening_d <- sapply(shortening_c, function(y){ # Converting to camel case (Capitalize each word)
      first <- substring(y, 1, 1)
      first <- toupper(first)
      paste(first, substring(y, 2), sep = '', collapse = '')
    })
    if (anyDuplicated(shortening_d)) {
      cat("There are very close matches to the following strings in the dataset.",
          "Please review the dataset and remove any typos.\n")
      show(dictionary[duplicated(shortening_d)])
    }
    shortening_d[shortening_d == "UnitedStates"] = "USA"
    names(dictionary) <- shortening_d
    dictionary
  }
  
  dictionary <- exploreExcelData(NodeExcel, EdgeExcel)
  
  # Manual edits to the dictionary
  dictionary[["A11Better_Living"]] <- "Better living standards"
  dictionary[["A11Looking_For_Employment_or_Edu"]] <- "Looking for employment and/or educational opportunities"
  dictionary[["A11Lower_Crime"]] <- "Lower levels of crime"
  dictionary[["A11Refugee"]] <- "Refugee or asylee"
  dictionary[["A11Reunite_Children"]] <- "Reunite with adult children"
  dictionary[["A11Reunite_OtherFam"]] <- "Reunite with other family members"
  dictionary[["A11Reunite_Spouse"]] <- "Reunite with spouse"
  dictionary[["A11Takecareof_Grandchildren"]] <- "Take care of grandchildren"
  dictionary[["A8Live_Alone"]] <- "I live alone"
  dictionary[["A8LiveWith_Children"]] <- "I live with my children"
  dictionary[["A8LiveWith_Grandchildren"]] <- "I live with my grandchildren"
  dictionary[["A8LiveWith_OtherRel"]] <- "I live with other relatives"
  dictionary[["A8LiveWith_Spouse"]] <- "I live with a spouse/partner"
  #dictionary[["Introduced_to_Fam"]] <- "Have you introduced this person to your friends or family members outside of SCP?"
  dictionary[["Introduced_to_Fam"]] <- "Introduced this person to friends/family outside of SCP"
  dictionary[["Age_Computed"]] <- "Age (computed years)"
  dictionary[["L1"]] <- "I experience a general sense of emptiness"
  dictionary[["L2"]] <- "I miss having people around me"
  dictionary[["L3"]] <- "I often feel rejected"
  dictionary[["L4"]] <- "There are plenty of people I can rely on when I have problems"
  dictionary[["L5"]] <- "There are many people I can trust completely"
  dictionary[["L6"]] <- "There are enough people I feel close to"
  dictionary[["Q10Migration_Age"]] <- "Migration age (years)"
  #dictionary[["Q11Migration_Reason"]] <- "Why did you immigrate to the U.S.?"
  dictionary[["Q11Migration_Reason"]] <- "Reasons of migration"
  #dictionary[["Q12Self_Rated_Health"]] <- "How is your health in general?"
  dictionary[["Q12Self_Rated_Health"]] <- "Self-rated general health"
  #dictionary[["Q13Neighborhood_Livability"]] <- "Thinking about your neighborhood as a whole, how would you rate the neighborhood you live in?"
  dictionary[["Q13Neighborhood_Livability"]] <- "Perceived neighborhood livability"
  #dictionary[["Q14Number_of_Fam"]] <- "How many family members do you see or hear from at least once a month?"
  dictionary[["Q14Number_of_Fam"]] <- "Number of family seen/heard from each month"
  #dictionary[["Q15Number_of_Friends"]] <- "How many friends outside of Senior Companion Program (SCP) do you see or hear from at least once a month?"
  dictionary[["Q15Number_of_Friends"]] <- "Number of friends seen/heard from each month"
  #dictionary[["Q16Volunteer_Freq"]] <- "How many times did you volunteer for SCP in the past month?"
  dictionary[["Q16Volunteer_Freq"]] <- "Frequency of volunteering in the past month"
  #dictionary[["Q1Year_of_Birth"]] <- "What year were you born?"
  dictionary[["Q1Year_of_Birth"]] <- "Year of birth"
  #dictionary[["Q2Gender"]] <- "What is the gender you identify with?"
  dictionary[["Q2Gender"]] <- "Gender"
  #dictionary[["Q3Country_of_Origin"]] <- "What is your country/region of origin?"
  dictionary[["Q3Country_of_Origin"]] <- "Country/region of origin"
  #dictionary[["Q4Race"]] <- "What is your race and ethnicity?"
  dictionary[["Q4Race"]] <- "Race"
  #dictionary[["Q5Education"]] <- "What is the highest level of education you completed?"
  dictionary[["Q5Education"]] <- "Highest level of education"
  # dictionary[["Q6Employment"]] <- "What is your current employment situation?"
  dictionary[["Q6Employment"]] <- "Employment status"
  #dictionary[["Q7Marital_Status"]] <- "What is your current marital status?"
  dictionary[["Q7Marital_Status"]] <- "Marital status"
  #dictionary[["Q8Household"]] <- "Who lives in your household?"
  dictionary[["Q8Household"]] <- "Household composition"
  # dictionary[["Q9Years_of_Residence"]] <- "If you were not born in the United States, how many years have you been in the United States?"
  dictionary[["Q9Years_of_Residence"]] <- "Years of residence in the U.S."
  #dictionary[["Times_Met"]] <- "How many times have you interacted with (e.g., in-person, phone) this person in the past month?"
  dictionary[["Times_Met"]] <- "Frequency of interaction with the alter in the past month"
  # dictionary[["Where_First_Met"]] <- "How did you first meet the person?"
  dictionary[["Where_First_Met"]] <- "How the ego first met the alter"
  
  translateVectorToShort <- function(fullVector) {
    # Reusing fullVector to store the new vector
    if (typeof(fullVector) == "character") {
      m <- match(fullVector, dictionary)
      n <- na.omit(m)
      fullVector[!is.na(m)] <- names(dictionary)[n]
    }
    fullVector
  }
  
  translateToShort <- function(fullTable) {
    shortTable <- copy(fullTable)
    setnames(shortTable, translateVectorToShort(names(shortTable)))
    for (ColIndex in seq_along(shortTable)) {
      set(shortTable, j = ColIndex,
          value = translateVectorToShort(shortTable[[ColIndex]]))
    }
    shortTable
  }
  
  translateVectorToFull <- function(shortVector) {
    # Reusing shortVector to store the new vector
    if (typeof(shortVector) == "character") {
      m <- match(shortVector, names(dictionary))
      n <- na.omit(m)
      shortVector[!is.na(m)] <- dictionary[n]
    }
    shortVector
  }
  
  translateToFull <- function(shortTable) {
    fullTable <- copy(shortTable)
    setnames(fullTable, translateVectorToFull(names(fullTable)))
    for (ColIndex in seq_along(fullTable)) {
      set(fullTable, j = ColIndex,
          value = translateVectorToFull(fullTable[[ColIndex]]))
    }
    fullTable
  }
  
  # Unit tests: Test that all functions in this section work correctly 
  {
    tmp <- list()
    tmp$ExampleLong <- data.table(dictionary[1:5], dictionary[6:10],
                                  dictionary[11:15], dictionary[16:20],
                                  c(1:4, NA), c("a", "b", "c", "d", NA))
    setnames(tmp$ExampleLong, dictionary[21:26])
    tmp$ExampleShort <- data.table(names(dictionary)[1:5], names(dictionary)[6:10],
                                   names(dictionary)[11:15], names(dictionary)[16:20],
                                   c(1:4, NA), c("a", "b", "c", "d", NA))
    setnames(tmp$ExampleShort, names(dictionary)[21:26])
    tmp$TestShort <- translateToShort(tmp$ExampleLong)
    stopifnot(all.equal(tmp$ExampleShort, tmp$TestShort))
    tmp$TestLong <- translateToFull(tmp$ExampleShort)
    stopifnot(all.equal(tmp$ExampleLong, tmp$TestLong))
    tmp <- list()
  }
  
  IdentifyMultipleChoiceAnswers <- function(ShortTable) {
    Result <- list()
    Result$AllAnswerIndices <- grep("^A[[:digit:]]", names(ShortTable))
    Answers <- sub("(^A[[:digit:]]+).*", "\\1",
                   names(ShortTable)[Result$AllAnswerIndices])
    SplitName <- split(Result$AllAnswerIndices, Answers)
    Result$Groups <- mapply(function(x, gidx, n) {
      # Identify the question corresponding to this group of answers
      QuestionRegex <- sub("^A([[:digit:]]+)", "^Q\\1[^[:digit:]].*", n)
      QuestionIndex <- grep(QuestionRegex, names(dictionary))
      q <- dictionary[QuestionIndex]
      QIndex <- match(names(dictionary)[QuestionIndex], names(ShortTable))
      list(GroupIndex = gidx, Question = q, Answer = n, AIndices = x, QAIndices = sort(c(x, QIndex)))
    }, SplitName, seq_along(SplitName), names(SplitName), SIMPLIFY = FALSE)
    Result$QAIndices <- unlist(lapply(Result$Groups, function(x) x$QAIndices),
                               use.names = FALSE)
    Result
  }
  
  CopyToClipboard <- function(x, col.names = FALSE) {
    write.table(x, "clipboard", sep = "\t", na = "", col.names = col.names, row.names = FALSE)
    cat("We copied the table to the clipboard. Please paste it into Excel, then copy into Word.\n")
  }
  
  Node <- translateToShort(NodeExcel)
  # Create a new variable: DJG loneliness score
  Node[, DJG := (L1 != "No") + (L2 != "No") + (L3 != "No") + (L4 != "Yes") + (L5 != "Yes") + (L6 != "Yes")]
  NodeFull <- translateToFull(Node)
  NodeMultipleChoiceAnswers <- IdentifyMultipleChoiceAnswers(Node)
  setattr(Node,     "MultipleChoiceAnswers", NodeMultipleChoiceAnswers)
  setattr(NodeFull, "MultipleChoiceAnswers", NodeMultipleChoiceAnswers)
  Edge <- translateToShort(EdgeExcel)
  EdgeFull <- translateToFull(Edge)
}

# Source each line on this section to create Table 2 (Node Descriptive) and Table 3 (Edge Descriptive) 
{
  TableOne <- function(FullTable, UseNames = TRUE) {
    ExpectedNumberOfColumns <- 6
    Indent <- "   "
    MyRnd <- function(x) {
      round(x, digits = 2)
    }
    MyPercent <- function(x, y) {
      if (y == 0) {
        NA
      } else {
        MyRnd(100.0 * x / y)
      }
    }
    MCA <- attr(FullTable, "MultipleChoiceAnswers")
    
    # Manually ignore some columns such as ID
    ColumnIndices <- which(!(names(FullTable) %in% c("ID", "Ego ID", "Alter ID", "EgoID", "AlterID")))
    Result <- if (UseNames) {
      # Generate the heading of the table
      c("Variable", "Freq", "%", "Mean", "SD", "N")
    } else {
      NULL
    }
    for (ColIndex in ColumnIndices) {
      # Generate the table corresponding to those multiple-choice questions Q8 Q11
      MultipleChoiceProduced <- FALSE
      for (GroupIndex in seq_along(MCA$Groups)) {
        g <- MCA$Groups[[GroupIndex]]
        if (ColIndex %in% g$QAIndices) {
          MultipleChoiceProduced <- TRUE
          if (is.null(g$TableComplete)) {
            MCA$Groups[[GroupIndex]]$TableComplete = TRUE
            NValidResponses <- sum(!is.na(FullTable[[ColIndex]]))
            Result <- rbind(Result, c(g$Question, NA, NA, NA, NA, NValidResponses))
            for (AnswerIndex in g$AIndices) {
              Col <- FullTable[[AnswerIndex]]
              stopifnot(sum(!is.na(Col)) == NValidResponses) # This check is quite restrictive. You might need to comment it out if you introduced any additional NAs into the A8 columns.
              NumberOfTrueResponses <- sum(Col == "T", na.rm = TRUE)
              Percentage <- MyPercent(NumberOfTrueResponses, NValidResponses)
              AnswerRow <- c(paste0(Indent, names(FullTable)[AnswerIndex]),
                             NumberOfTrueResponses, Percentage, NA, NA, NA)
              stopifnot(length(AnswerRow) == ExpectedNumberOfColumns)
              Result <- rbind(Result, AnswerRow)
            }
          }
        }
      }
      if (MultipleChoiceProduced) {
        next
      }
      # This is the end of the treatment for multiple-choice answers (Q8, Q11).
      # Next is the code that treats other types of columns:
      Col <- FullTable[[ColIndex]]
      if (typeof(Col) == "character") {
        # Treatment for string data, such as gender:
        # Question and number of respondents
        NValidResponses <- sum(!is.na(Col))
        CharRow <- c(names(FullTable)[ColIndex], NA, NA, NA, NA, NValidResponses)
        stopifnot(length(CharRow) == ExpectedNumberOfColumns)
        Result <- rbind(Result, CharRow)
        # Contingency table or pivot table:
        Table <- table(Col)
        TableNames <- paste0(Indent, names(Table))
        cTable <- cbind(TableNames, Table, MyPercent(Table, NValidResponses), NA, NA, NA)
        stopifnot(ncol(cTable) == ExpectedNumberOfColumns)
        Result <- rbind(Result, cTable)
      } else {
        # Treatment for a numeric column:
        NumRow <- c(names(FullTable)[ColIndex], NA, NA,
                    MyRnd(mean(Col, na.rm = TRUE)), MyRnd(sd(Col, na.rm = TRUE)),
                    sum(!is.na(Col)))
        
        stopifnot(length(NumRow) == ExpectedNumberOfColumns)
        Result <- rbind(Result, NumRow)
      }
    }
    # CopyToClipboard(Result)
    Result
  }
  # CopyToClipboard(rbind(TableOne(NodeFull), TableOne(EdgeFull, UseNames = FALSE)))
  # These descriptive tables involve the 83-node network and are intended for the appendix 
  CopyToClipboard(TableOne(NodeFull))
  CopyToClipboard(TableOne(EdgeFull))
}
#copy the above two lines and apply to Study4$Edge and Study4$Node. 

#Spelling check 
spell_check_text(dictionary, lang = "en_US")

##

dictionary = c(
  Gender = "Gender",
  Country_of_Origin = "Country of Origin",
  Race = "Race",
  Education = "Highest Level of Education",
  Employment = "Employment Status",
  Marital_Status = "Marital Status",
  Live_Alone = "Living alone",
  LiveWith_Spouse = "Living with spouse",
  LiveWith_Children = "Living with children",
  LiveWith_Grandchildren = "Living with grandchildren",
  LiveWith_OtherRel = "Living with other relatives",
  MigReason_Reunite_Spouse = "Reunite with spouse",
  MigReason_Reunite_Children = "Reunite with children",
  MigReason_Refugee = "Refugee or asylee",
  MigReason_Looking_For_Employment_or_Edu = "Looking for employment and/or educational opportunities",
  MigReason_Takecareof_Grandchildren = "",
  MigReason_Reunite_OtherFam = "",
  MigReason_Lower_Crime = "",
  MigReason_Better_Living = "",
  Self_Rated_Health = "",
  Neighborhood_Livability = ""
)

## For future reference: The papaja package is specifically developed for
## APA style. However, due to a limitation in pandoc, it cannot create
## headers that span several columns.
## https://github.com/crsh/papaja

####Descriptive Network Analysis
####Study1: Network descriptive statistics for Table 2(Node Descriptive) and Table 3 (Edge Descriptive)
{
  Study1 <- list()
  tmp <- list()
  Study1$Edge <- as.data.table(Edge[, c("EgoID", "AlterID", "Times_Met", "Introduced_to_Fam", "Where_First_Met")])
  Study1$Edge <- na.omit(Study1$Edge, cols = c("EgoID", "AlterID"))
  Study1$Edge[, Meetings := Times_Met] ###":=" is a service of the data.table package to simplify assignments. 
  Study1$Edge[is.na(Times_Met), Meetings := 1]
  Study1$Edge[Times_Met < 1, Meetings := 1]
  Study1$Node <- as.data.table(Node)
  #Study1$Node[is.na(Q3Country_of_Origin), Q3Country_of_Origin := "NA"] # network() does not accept NAs.
  #Study1$Node[is.na(Q2Gender),Q2Gender := "NA"]
  #Study1$Node[is.na(Q5Education),Q5Education := "NA"]
  #Study1$Node[is.na(Q4Race),Q4Race := "NA"]
  #Study1$Node[is.na(Age_Computed), Age_Computed := mean(Study1$Node$Age_Computed, na.rm=T)] # Cannot assign string "NA" to a continuous variable. NAs were replaced by mean. 
  #stopifnot(anyNA(Study1$Node$Age_Computed) == FALSE)
  #Study1$ErgmCountries <- (levels(factor(Study1$Node$Q3Country_of_Origin)))
  #Study1$ErgmCountries <- Study1$ErgmCountries[Study1$ErgmCountries != "Cambodia"] # It did not fit on a previous version of the model
  
  # 3 respondents did not provide their own name.
  # The current code deleted their own ties rather than their alters' ties.  
  
  #Study1$PeopleToRemove <- sort(unique(c("E05", "E12", "E16", Study1$Node[Source == "Alters", ID]))) #Defining people with no names and alters who were not egos
  
  #Note that the tie FROM E16 TO K05 was dropped because E16 was dropped. E16 did not provide their own name in the survey.  
  ###Stop removing people to produce the graph and descriptives of the full network 
  #Study1$Node <- Study1$Node[!(ID %in% Study1$PeopleToRemove)] #Removing nodes
  #Study1$Edge <- Study1$Edge[(EgoID %in% Study1$Node$ID) & (AlterID %in% Study1$Node$ID)] # Removing edges where people have no names and alters who were not egos
  Study1$Net <- network(Study1$Edge, vertices = Study1$Node, directed = TRUE,matrix.type = "edgelist")
  Study1$obsStats <- summary(Study1$Net ~ transitiveties + edges)
  cat("The network had ", Study1$obsStats[["edges"]], " edges, and ",
      Study1$obsStats[["transitiveties"]], " of them (",
      100 * Study1$obsStats[["transitiveties"]] / Study1$obsStats[["edges"]],
      "%) were classified as transitiveties according to\n", sep = "")
}
#Descriptive Statistics for Study1$Net;
#Remember to source the section to create the dictionary and the short and long versions of the node and edge datasets
#Remember to source each line on this section to create Table 2 (node descriptive) and Table 3 (Edge descriptive) before running the lines of code below. 
{
  CopyToClipboard(TableOne(Study1$Edge))
  #CopyToClipboard(TableOne(Study1$Node))
}

###Basic Measures###
###Degree Centrality####
#Total Degree Centrality: 
#The Total Number of Adjacent Nodes
#Here, total sent and received friendship nominations
#total degree is default of 'degree' function
##Note that friendship nominations are capped at 5 in the survey  
TotalDegree <- degree(Study1$Net)
TotalDegree
#In-Degree Centrality
#The number of nodes adjacent to node i (W&F, p. 126) i <--
#Here, the number of friendship nominations ego receives
InDegree <- degree(Study1$Net, cmode="indegree")
InDegree
#Outdegree
OutDegree <- degree(Study1$Net, cmode="outdegree")
OutDegree

#Make degree measure we calculated network vertex attributes
set.vertex.attribute(Study1$Net, "TotalDegree", TotalDegree)
set.vertex.attribute(Study1$Net, "InDegree", InDegree)
set.vertex.attribute(Study1$Net, "OutDegree", OutDegree)

#####Network Graphs & Inferential Network Analysis 
# Try: dh fr nicely graphopt kk mds sugiyama stress

####Source this section to create input.RData
#### Study3: ERGM, Exponential random-graph model
#### Study3: Network Object created for ERGM and for Table 2(Node Descriptive) and Table 3 (Node Descriptive)
{
  tmp <- list()
  Study3 <- list()
  Study3$Edge <- as.data.table(Edge[, c("EgoID", "AlterID", "Times_Met", "Introduced_to_Fam", "Where_First_Met")])
  Study3$Edge <- na.omit(Study3$Edge, cols = c("EgoID", "AlterID"))
  Study3$Edge[, Meetings := Times_Met] ###":=" is a service of the data.table package to simplify assignments. 
  Study3$Edge[is.na(Times_Met), Meetings := 0]
  Study3$Edge[Times_Met < 0, Meetings := 0]
  Study3$Node <- as.data.table(Node)
  Study3$Node[is.na(Q3Country_of_Origin), Q3Country_of_Origin := "NA"] # network() does not accept NAs.
  Study3$Node[is.na(Q2Gender),Q2Gender := "NA"]
  Study3$Node[is.na(Q5Education),Q5Education := "NA"]
  Study3$Node[is.na(Q4Race),Q4Race := "NA"]
  Study3$Node[is.na(Age_Computed), Age_Computed := mean(Study3$Node$Age_Computed, na.rm=T)] # Cannot assign string "NA" to a continuous variable. NAs were replaced by mean. 
  Study3$Node[is.na(Q13Neighborhood_Livability), Age_Computed := mean(Study3$Node$Age_Computed, na.rm=T)] # Cannot assign string "NA" to a continuous variable. NAs were replaced by mean. 
  stopifnot(anyNA(Study3$Node$Age_Computed) == FALSE)
  Study3$Node[is.na(SiteStation),SiteStation := "NA"] # Cannot assign string "NA" to a continuous variable. NAs were replaced by mean. 
  #Study3$ErgmCountries <- (levels(factor(Study3$Node$Q3Country_of_Origin)))
  #Study3$ErgmCountries <- Study3$ErgmCountries[Study3$ErgmCountries != "Cambodia"] # It did not fit on a previous version of the model
  
  # 2022-01-26: 3 respondents did not provide their own name.
  # The current code deleted their own ties rather than their alters' ties.   
  Study3$PeopleToRemove <- sort(unique(c("E05", "E12", "E16", Study3$Node[Source == "Alters", ID]))) #Defining people with no names and alters who were not egos
  #Note that the tie FROM E16 TO K05 was dropped because E16 was dropped. E16 did not provide their own name in the survey.  
  Study3$Node <- Study3$Node[!(ID %in% Study3$PeopleToRemove)] #Removing nodes
  Study3$Edge <- Study3$Edge[(EgoID %in% Study3$Node$ID) & (AlterID %in% Study3$Node$ID)] # Removing edges where people have no names and alters who were not egos
  
  # Redundant test to make sure no private participant information is saved to input.RData. Note that the Excel files above have never contained private participant information.
  stopifnot(!(names(Study3$Node) %in% c("Full Name", "Name", "Name of Alter", "Last Name", "Address")))
  stopifnot(!(names(Study3$Edge) %in% c("Full Name", "Name", "Name of Alter", "Last Name", "Address")))
  Study3$Net <- network(Study3$Edge, vertices = Study3$Node, directed = TRUE, matrix.type = "edgelist")
  # Study3$TestDegreeTable <- data.table(Degree = degree(Study3$Net), Id = network.vertex.names(Study3$Net), key = "Degree")
  # Study3$TestDegree <- Study3$TestDegreeTable[Degree > 2, Id]
  # Study3$Node <- Study3$Node[ID %in% Study3$TestDegree]
  # Study3$Edge <- Study3$Edge[(EgoID %in% Study3$TestDegree) & (AlterID %in% Study3$TestDegree)]
  # Study3$Net <- network(Study3$Edge, vertices = Study3$Node, directed = TRUE, matrix.type = "edgelist")
  # We save the complete object to input.RData. Please note that we do not prune the object, because the data may be needed for investigating errors and crashes.
  save(Study3, file = "input.RData")
}
#### Figure 2 network graph_Country
# Source this section to create Figure 2_Country
{
  set.seed(1300); ggsave(
    ggraph(Study3$Net, layout = Study3$layout) +
      geom_node_point(aes(size = Degree, color = `Country of origin`)) +
      coord_fixed() +
      geom_edge_fan(aes(edge_width = Meetings), strength = 5,
                    # geom_edge_fan(strength = 5,
                    arrow = grid::arrow(length = unit(1, 'mm'), 
                                        type = "open"), start_cap = circle(1, 'mm'), end_cap = circle(1, 'mm')) +
      scale_edge_width_continuous(range = c(0.1, 1)) +
      geom_node_text(aes(label = ID), colour = "white", size = 1) +
      theme(legend.box = "horizontal",
            legend.box.margin = margin(0, 0, 0, 5, unit = "pt"),
            legend.box.spacing = unit(0, units = "pt"),
            legend.just = "top", legend.text = element_text(size = 6),
            legend.title = element_text(size = 7),
            legend.margin = margin(0, 1, 0, 10, unit = "pt"),
            legend.spacing = unit(0, units = "pt"),
            plot.margin = margin(0, 0, 0, 0, unit = "pt")),
    # filename = "Figure1.pdf", exported as png. Use pdf to search for nodes. 
    filename = "Figure2_Country (Full).png", dpi = 1200, width = 6, height = 3, units = "in",
    type = 'cairo'
  )
} 

# Study3: ERGM, Exponential random-graph model
{
 tmp<-list()
  tmp$RandomSeed <- 8998
  set.seed(tmp$RandomSeed)
  tmp$NumberOfCores <- 12
  # Study3$init <- c(
  #sum = -8.8041360674869, nodematch.sum.Q3Country_of_Origin = 2.89405219177834, 
  #nodematch.sum.Q2Gender = 3.2797771222137, nodematch.sum.Q5Education = 0.705872846077217, 
  #nodematch.sum.Q4Race = 0.0335834829930111, nodematch.sum.SiteStation = 2.77711838383119, 
  #absdiff.sum.Age_Computed = 0.0191865385323046,
  # transitiveties = -1.15956417, mutual.min = 0.04817921)
  Study3$ControlErgm <- control.ergm (
    MCMC.effectiveSize = 64,#tmp$effectiveSize, # Default 64. Strict 1000. Smaller values make ergm quicker.
    MCMC.effectiveSize.burnin.pval = 0.2, # Default 0.2. Strict 0.4. Smaller values make ergm quicker.
    MCMLE.MCMC.precision = 0.1, # Default 0.1. Strict 0.02. Larger values make ergm quicker.
    MCMLE.confidence = 0.99, # Default 0.99. Strict 0.9999. Smaller values make ergm quicker.
    # The following parameters are related to technical details mostly
    # init = Study3$init, # Set the initial parameter values explicitly.
    MCMC.samplesize = tmp$NumberOfCores * 100, # Use a small value above 100. The MCMLE will increase samplesize to reach the requested effectiveSize. Do not make samplesize too small though, because the resulting burnin p-value will be 0.
    MCMLE.maxit = 40, # Default 60. Strict 100. Smaller values might cut ergm short and give wrong results.
    MCMC.effectiveSize.maxruns = 30, # Default 16. Strict 30. Smaller values might cut ergm short and give wrong results.
    parallel = tmp$NumberOfCores, # parallel.type="PSOCK"
    MCMLE.effectiveSize.interval_drop = 4, # Integer, power of 2. Default 2. Larger values might make ergm quicker.
    # MCMC.prop.weights="random", # See the documentation for ergm-references in ergm.count
    # MCMC.prop.args=list(p0 = 0.05), # See the documentation for ergm-references in ergm.count
  )
  str(Study3$ControlErgm, list.len = 1000)
  message("Number of nodes: ", nrow(Study3$Node))
  message("Number of edges: ", nrow(Study3$Edge))
  message("MCMC.effectiveSize: ", Study3$ControlErgm$MCMC.effectiveSize)
  message("MCMLE.effectiveSize: ", Study3$ControlErgm$MCMLE.effectiveSize)
  Study3$Ergm <- ergm(Study3$Net ~
                                sum
                              #+ nodematch("Q3Country_of_Origin") + nodematch("Q2Gender") + nodematch("Q5Education") + nodematch("Q4Race")
                              #+ nodematch ("SiteStation")
                              #+ absdiff("Age_Computed", pow=1, form="sum")
                              # + transitiveties
                              + mutual(form="min",threshold=0) # Found to be non-significant
                              # + atleast(threshold = 3) # Found to be non-significant for threshold 2. Threshold 3 is significant ***. Threshold 4 & 5 did not converge.
                              #+ atmost(threshold = 2) # Collinear with atleast(); let's not use this. Found to be significant *** for threshold 2. Non-significant for threshold 1. No convergence for threshold 0. No convergence for threshold 3.
                              #+ B(~ctriple,form="nonzero") #no convergence
                              # + B(~ttriple,form="nonzero") #no convergence
                              , response = "Meetings",
                              reference = ~ Poisson, # The model converged with Poisson and no dyad-dependent terms. Try other reference measures: Geometric, or Binomial(trials)
                              # constraints = ~ edges,
                              # hints = ~ sparse,
                              control = Study3$ControlErgm,
                              verbose = 5)
  Study3$Summary <- summary(Study3$Ergm)
  cat("ERGM Summary:\n");
  print(Study3$Summary)
  message("Coefficients for Study3$Ergm:")
  dput(Study3$Ergm$coefficients)
  #Study3$Gof <- gof(Study3$Ergm) # Goodness of Fit (GoF) for valued ERGMs is not implemented
  # stopifnot(any(class(Study3$Ergm$sample) == "mcmc.list"))
  # message("The Variance Inflation Factor, a measure of collinearity among network variables, is not calculated for this scenario because it consists of only one predictor.")
  message("Calculating the Variance Inflation Factor, a measure of collinearity among network variables.")
  Study3$VarianceInflationFactor <- as.data.table(vif.ergm(Study3$Ergm))
  print(Study3$VarianceInflationFactor)
  pdf("Study3_mcmc_diagnostics.pdf")
  message("MCMC Diagnostics:")
  mcmc.diagnostics(Study3$Ergm)
  dev.off() # Closes the pdf file
}

# Source this section to plot the degree histogram and stats boxplots
{
  tmp <- list()
  set.seed(tmp$RandomSeed)
  tmp$NumberOfSimulations <- 1000
  tmp$SimIndices <- 1:tmp$NumberOfSimulations # A sequence
  tmp$Networks <- simulate(Study3$Ergm, nsim = tmp$NumberOfSimulations) # A list of simulated networks # , monitor = ~ absdiff("Age_Computed", pow=1, form="sum") + mutual(form="min",threshold=0)
  
  # Creates a figure for a degree centrality type, namely Indegree or Outdegree
  tmp$degreeFigure <- function(degreeType = c("Indegree", "Outdegree")) {
    # Section 1. Prepare a few variables representing the chosen degreeType
    degreeType <- match.arg(degreeType) # Makes sure the degreeType supplied by the user is one of the valid options.
    cmode <- tolower(degreeType) # A lowercase version of the degree type, necessary for sna::degree()
    plotX <- quo(!! sym(degreeType)) # A quotation of the degree type, necessary for ggplot()
    # Section 2. Create a dataset from the observed network
    obsDeg <- as.data.table(sna::degree(Study3$Net, cmode = cmode)) # Degree of each node in the observed network. Column: index of the network. Row: index of the node in its network. Value: degree of the node.
    setnames(obsDeg, degreeType)
    obsData <- obsDeg[, .(`Number of nodes` = .N), keyby = degreeType]
    # Section 3. Create a dataset from the simulated networks
    simDegWide <- as.data.table(sna::degree(tmp$Networks, g = tmp$SimIndices, cmode = cmode)) # Degree of each node in each simulated network. Column: index of the network. Row: index of the node in its network. Value: degree of the node.
    setnames(simDegWide, as.character(tmp$SimIndices))
    simDegNarrow <- melt(simDegWide, measure.vars = tmp$SimIndices, variable.name = "NetCharacter", value.name = degreeType, variable.factor = FALSE) # Melt the table, for use in ggplot2.
    simDegNarrow[, Net := as.integer(NetCharacter)]
    stopifnot(names(simDegNarrow) == c("NetCharacter", degreeType, "Net")) # For posterity: If you need to add columns to tmp$IndegreeTbl before melting, you probably need to change measure.vars from tmp$SimIndices to something else.
    stopifnot(sapply(simDegNarrow, class) == c("character", "numeric", "integer")) # Verifying the class of the columns
    stopifnot(simDegNarrow$Net %in% tmp$SimIndices)
    simData <- simDegNarrow[, .(`Number of nodes` = .N), keyby = c("Net", degreeType)]
    ggplot(NULL, aes(!!plotX, `Number of nodes`)) + 
      geom_boxplot(aes(group = !!plotX), simData) + # A boxplot for each value of X
      geom_line(data = obsData) +
      # coord_cartesian(xlim = c(3, 4)) +
      theme(legend.title = element_text(size = 9), legend.box = "horizontal")
  }
  #### Box-plots comparing the network properties of the simulated and observed network 
  tmp$obsStatsVec <- summary(Study3$Ergm$formula, response = Study3$Ergm$network %ergmlhs% "response") #Response is the frequency of meetings,"%ergmlhs%" extracts the left hand side of the ERGM equation before "~"
  tmp$obsStats <- data.table(Statistic = names(tmp$obsStatsVec), Value = tmp$obsStatsVec, key = "Value")#convert the above vector into a data table and sorts it by the value column. 
  tmp$statsPerNetwork <- as.data.table(attr(tmp$Networks, "stats")) #saves the network statistics of the simulated networks into a data table
  tmp$stats <- melt(tmp$statsPerNetwork, measure.vars = seq_along(tmp$statsPerNetwork), variable.name = "StatisticStr", value.name = "Value", variable.factor = FALSE) # Melt the table, for use in ggplot2.
  tmp$stats[, Statistic := factor(StatisticStr, levels = tmp$obsStats$Statistic, ordered = TRUE)] #convert string to ordered categories
  tmp$statsFigure <- function(selectedStats, ValuesAxisTitle = FALSE) { #this function creates the box-plots and the red dot. 
    sf <- ggplot(NULL, aes(Statistic, Value)) + #ValuesAxisTitle is set to false unless specified otherwise. 
      geom_boxplot(data = tmp$stats[Statistic %in% selectedStats], outlier.size = 0.5) + # A box-plot for each value of X
      geom_point(colour = "red", data = tmp$obsStats[Statistic %in% selectedStats]) +
      coord_flip() +
      theme_cowplot(font_size = 12) +
      theme(axis.text.y = element_text(size = 9), axis.title.y = element_blank())
    if (ValuesAxisTitle) {
      sf
    } else {
      sf + theme(axis.title.x = element_blank())
    }
  }
  ggsave(plot_grid(tmp$statsFigure(tmp$obsStats[Value >= 200, Statistic]), tmp$statsFigure(tmp$obsStats[between(Value, 50, 200), Statistic]), tmp$statsFigure(tmp$obsStats[Value < 50, Statistic], TRUE), ncol = 1, rel_heights = c(1.1, 2.5, 2)),
         filename = "Study3_Goodness0.png", dpi = 1200, width = 6, height = 3, units = "in",
         type = 'cairo', bg = "white"
  ) ## Creates the first figure comparing the observed and simulated property of Age-Homophily. It is not possible to plot all figures in one because their ranges on the X-axis are different.  
  ggsave(plot_grid(tmp$degreeFigure("Indegree"), tmp$degreeFigure("Outdegree")),
         filename = "Study3_Goodness1.png", dpi = 1200, width = 6, height = 3, units = "in",
         type = 'cairo', bg = "white"
  )
}

#Run the following section to show ERGM results
{
  cat("ERGM Summary:\n")
  print(Study3$Summary)
}

#Study 5: 
#Constructed for the visualization of homophily by Race. 
#Source this section to construct network object for Figure 2_Race 
{
  Study5 <- list()
  tmp <- list()
  Study5$Edge <- as.data.table(Edge[, c("EgoID", "AlterID", "Times_Met")])
  Study5$Edge <- na.omit(Study5$Edge, cols = c("EgoID", "AlterID"))
  Study5$Edge[, Meetings := Times_Met] ###":=" is a service of the data.table package to simplify assignments. 
  Study5$Edge[is.na(Times_Met), Meetings := 1] # NAs should be visualized because NAs are links, too
  Study5$Edge[Times_Met < 1, Meetings := 1] # Weight=0 should be visualized because 0s are links, too
  Study5$Node <- as.data.table(Node[, c("ID", "Source", "Q4Race")])
  Study5$Node <- na.omit(Study5$Node, cols = c("ID", "Source", "Q4Race")) #Removing NAs from the Node Table
  Study5$Edge <- Study5$Edge[(EgoID %in% Study5$Node$ID) & (AlterID %in% Study5$Node$ID)] #Flitering the Edge Table to include Valid nodes Only
  Study5$PeopleToRemove <- sort(unique(c("E05", "E12", "E16", Study5$Node[Source == "Alters", ID]))) #Removing people with no names and alters who were not egos
  Study5$Node <- Study5$Node[!(ID %in% Study5$PeopleToRemove)] #Removing nodes
  Study5$Edge <- Study5$Edge[(EgoID %in% Study5$Node$ID) & (AlterID %in% Study5$Node$ID)] # Removing edges where people have no names, alters who were not egos, and people who are not listed in the Node table
  Study5$Edge[EgoID %in% Study5$PeopleToRemove, ]
  Study5$Edge[AlterID %in% Study5$PeopleToRemove, ]
  #Study5$Edge <- Study5$Edge[(EgoID %in% Study5$Node$ID) & (AlterID %in% Study5$Node$ID)] # Removing edges where people have no names, alters who were not egos, and people who are not listed in the Node table
  setnames(Study5$Node, "Q4Race", "Race")
  Study5$PeopleWithNeighbors <- Study5$Edge[, unique(c(EgoID, AlterID))]
  Study5$Node[, HasNeighbors := (ID %in% Study5$PeopleWithNeighbors)]
  setkey(Study5$Node, HasNeighbors) # setkey() sorts rows of a data.table ascending, by specified column.
  Study5$Node[, RaceNum := as.numeric(factor(Race))]
  Study5$Node[is.na(RaceNum), RaceNum := 0]
  # Create a new variable: Bridging versus Bonding Ties
  # Question: Is every tie between nodes of different races a bridging tie? We hope the answer is no
  Study5$Edge[Study5$Node, EgoRace := RaceNum, on = c(EgoID = "ID")]
  Study5$Edge[Study5$Node, AlterRace := RaceNum, on = c(AlterID = "ID")]
  Study5$Edge[, Bridging := ifelse(EgoRace != AlterRace, "Y", "N")]
  # View(Study5$Edge)
  # View(Study5$Node)
  #Study5$Edge[, EgoRace := NULL]
  #Study5$Edge[, AlterRace := NULL]
  Study5$Net <- network(Study5$Edge, vertices = Study5$Node, directed = TRUE, matrix.type = "edgelist")
  Study5$Net %v% "Degree" <- degree(Study5$Net)
  Study5$Net %v% "ID" <- network.vertex.names(Study5$Net)
  stopifnot(all.equal(Study5$Net %v% "Degree", degree(Study5$Net))) # Just making sure NAs and missing nodes are not causing trouble.
  tmp$test1 <- which(network.vertex.names(Study5$Net) == "S02") # Should be node number 79
  tmp$test2 <- which(network.vertex.names(Study5$Net) %in% c("S03", "S04", "S05")) # Should be nodes 80, 81, and 82
  stopifnot(all(get.neighborhood(Study5$Net, tmp$test1) %in% tmp$test2))
  # The LayoutDyads table helps R choose locations for the nodes on the figure
  Study5$LayoutDyads <- as.data.table(expand.grid(EgoID = Study5$Node$ID,
                                                  AlterID = Study5$Node$ID, stringsAsFactors = FALSE))
  Study5$LayoutDyads <- Study5$LayoutDyads[EgoID != AlterID] # Remove loops
  Study5$LayoutDyads[Study5$Edge, Meetings := Meetings, on = .(EgoID, AlterID)]
  Study5$LayoutDyads[is.na(Meetings), Meetings := 0]
  Study5$LayoutDyads[Study5$Node, EgoRace := RaceNum, on = c(EgoID = "ID")]
  Study5$LayoutDyads[Study5$Node, AlterRace := RaceNum, on = c(AlterID = "ID")]
  Study5$LayoutDyads[, Bridging := as.numeric(EgoRace != AlterRace)]
  # Study5$LayoutDyads[(EgoRace == 0) | (AlterRace == 0), Bridging := 0]
  Study5$LayoutDyads[, Bonding := 1 - Bridging]
  stopifnot(!anyNA(Study5$LayoutDyads$Bonding))
  stopifnot(all(Study5$LayoutDyads$Bonding >= 0))
  Study5$LayoutDyads[, PositionWeights := 1.0 + 5 * Meetings + 5 * Bonding] # Coefficients are arbitrary
  # The LayoutNet network helps R use a layout algorithm such as fr
  Study5$LayoutNet <- network(Study5$LayoutDyads, vertices = Study5$Node,
                              directed = TRUE, matrix.type = "edgelist")
  Study5$layout_ggraph <- create_layout(Study5$LayoutNet, layout = "fr",
                                        weights = PositionWeights)
  Study5$layout <- as.data.table(Study5$layout_ggraph[, c(1, 2)])
}

#### Figure 2 network graph 
# Source this section to create Figure 2_Race
{
  set.seed(1300); ggsave(
    ggraph(Study5$Net, layout = Study5$layout) +
      geom_node_point(aes(size = Degree, color = Race)) +
      coord_fixed() +
      geom_edge_fan(aes(edge_width = Meetings), strength = 5,
                    # geom_edge_fan(strength = 5,
                    arrow = grid::arrow(length = unit(1, 'mm'), 
                                        type = "open"), start_cap = circle(1, 'mm'), end_cap = circle(1, 'mm')) +
      scale_edge_width_continuous(range = c(0.1, 1)) +
      geom_node_text(aes(label = ID), colour = "white", size = 1) +
      theme(legend.box = "horizontal",
            legend.box.margin = margin(0, 0, 0, 5, unit = "pt"),
            legend.box.spacing = unit(0, units = "pt"),
            legend.just = "top", legend.text = element_text(size = 5),
            legend.title = element_text(size = 7),
            legend.margin = margin(0, 1, 0, 0, unit = "pt"),
            legend.spacing = unit(0, units = "pt"),
            plot.margin = margin(0, 0, 0, 0, unit = "pt")),
    # filename = "Figure1.pdf", exported as png. Use pdf to search for nodes. 
    filename = "Figure2_Race (Full).png", dpi = 1200, width = 6, height = 4, units = "in",
    type = 'cairo'
  )
}

#Study 6 
#Constructed for the visualization of homophily by Gender. 
#Source this section to construct network object for Figure 2_Gender 
{
  Study6 <- list()
  tmp <- list()
  Study6$Edge <- as.data.table(Edge[, c("EgoID", "AlterID", "Times_Met")])
  Study6$Edge <- na.omit(Study6$Edge, cols = c("EgoID", "AlterID"))
  Study6$Edge[, Meetings := Times_Met] ###":=" is a service of the data.table package to simplify assignments. 
  Study6$Edge[is.na(Times_Met), Meetings := 1] #
  Study6$Edge[Times_Met < 1, Meetings := 1] # Weight=0 should be visualized because 0s are links, too
  Study6$Node <- as.data.table(Node[, c("ID", "Source", "Q2Gender")])
  Study6$Node <- na.omit(Study6$Node, cols = c("ID", "Source", "Q2Gender"))
  Study6$Edge <- Study6$Edge[(EgoID %in% Study6$Node$ID) & (AlterID %in% Study6$Node$ID)] #Flitering the Edge Table to include Valid nodes Only
  #Study6$PeopleToRemove <- sort(unique(c("E05", "E12", "E16", Study6$Node[Source == "Alters", ID])))
  #Study6$Node <- Study6$Node[!(ID %in% Study6$PeopleToRemove)] #Removing nodes
  #Study6$Edge <- Study6$Edge[(EgoID %in% Study6$Node$ID) & (AlterID %in% Study6$Node$ID)] # Removing edges where people have no names, alters who were not egos, and people who are not listed in the Node table
  setnames(Study6$Node, "Q2Gender", "Gender")
  Study6$PeopleWithNeighbors <- Study6$Edge[, unique(c(EgoID, AlterID))]
  Study6$Node[, HasNeighbors := (ID %in% Study6$PeopleWithNeighbors)]
  setkey(Study6$Node, HasNeighbors) # setkey() sorts rows of a data.table ascending, by specified column.
  Study6$Node[, GenderNum := as.numeric(factor(Gender))]
  Study6$Node[is.na(GenderNum), GenderNum := 0]
  # Create a new variable: Bridging versus Bonding Ties
  # Question: Is every tie between nodes of different genders a bridging tie? We hope the answer is no
  Study6$Edge[Study6$Node, EgoGender := GenderNum, on = c(EgoID = "ID")]
  Study6$Edge[Study6$Node, AlterGender := GenderNum, on = c(AlterID = "ID")]
  Study6$Edge[, Bridging := ifelse(EgoGender != AlterGender, "Y", "N")]
  # View(Study6$Edge)
  # View(Study6$Node)
  #Study6$Edge[, EgoGender := NULL]
  #Study6$Edge[, AlterGender := NULL]
  Study6$Net <- network(Study6$Edge, vertices = Study6$Node, directed = TRUE, matrix.type = "edgelist")
  Study6$Net %v% "Degree" <- degree(Study6$Net)
  Study6$Net %v% "ID" <- network.vertex.names(Study6$Net)
  stopifnot(all.equal(Study6$Net %v% "Degree", degree(Study6$Net))) # Just making sure NAs and missing nodes are not causing trouble.
  tmp$test1 <- which(network.vertex.names(Study6$Net) == "S02") # Should be node number 79
  tmp$test2 <- which(network.vertex.names(Study6$Net) %in% c("S03", "S04", "S05")) # Should be node number 80
  stopifnot(all(get.neighborhood(Study6$Net, tmp$test1) %in% tmp$test2))
  # The LayoutDyads table helps R choose locations for the nodes on the figure
  Study6$LayoutDyads <- as.data.table(expand.grid(EgoID = Study6$Node$ID,
                                                  AlterID = Study6$Node$ID, stringsAsFactors = FALSE))
  Study6$LayoutDyads <- Study6$LayoutDyads[EgoID != AlterID] # Remove loops
  Study6$LayoutDyads[Study6$Edge, Meetings := Meetings, on = .(EgoID, AlterID)]
  Study6$LayoutDyads[is.na(Meetings), Meetings := 0]
  Study6$LayoutDyads[Study6$Node, EgoGender := GenderNum, on = c(EgoID = "ID")]
  Study6$LayoutDyads[Study6$Node, AlterGender := GenderNum, on = c(AlterID = "ID")]
  Study6$LayoutDyads[, Bridging := as.numeric(EgoGender != AlterGender)]
  # Study6$LayoutDyads[(EgoGender == 0) | (AlterGender == 0), Bridging := 0]
  Study6$LayoutDyads[, Bonding := 1 - Bridging]
  stopifnot(!anyNA(Study6$LayoutDyads$Bonding))
  stopifnot(all(Study6$LayoutDyads$Bonding %in% c(0, 1)))
  Study6$LayoutDyads[, PositionWeights := 1.0 + 5 * Meetings + 5 * Bonding] # Coefficients are arbitrary
  # The LayoutNet network helps R use a layout algorithm such as fr
  Study6$LayoutNet <- network(Study6$LayoutDyads, vertices = Study6$Node,
                              directed = TRUE, matrix.type = "edgelist")
  Study6$layout_ggraph <- create_layout(Study6$LayoutNet, layout = "fr",
                                        weights = PositionWeights)
  Study6$layout <- as.data.table(Study6$layout_ggraph[, c(1, 2)])
}

#### Figure 2 network graph with Gender
# Source this section to create Figure 2_Gender
{
  set.seed(1300); ggsave(
    ggraph(Study6$Net, layout = Study6$layout) +
      geom_node_point(aes(size = Degree, color = Gender)) +
      coord_fixed() +
      geom_edge_fan(aes(edge_width = Meetings), strength = 5,
                    # geom_edge_fan(strength = 5,
                    arrow = grid::arrow(length = unit(1, 'mm'), 
                                        type = "open"), start_cap = circle(1, 'mm'), end_cap = circle(1, 'mm')) +
      scale_edge_width_continuous(range = c(0.1, 1)) +
      geom_node_text(aes(label = ID), colour = "white", size = 1) +
      theme(legend.box = "horizontal",
            legend.box.margin = margin(0, 0, 0, 5, unit = "pt"),
            legend.box.spacing = unit(0, units = "pt"),
            legend.just = "top", legend.text = element_text(size = 5),
            legend.title = element_text(size = 7),
            legend.margin = margin(0, 1, 0, 0, unit = "pt"),
            legend.spacing = unit(0, units = "pt"),
            plot.margin = margin(0, 0, 0, 0, unit = "pt")),
    # filename = "Figure1.pdf", exported as png. Use pdf to search for nodes. 
    filename = "Figure2_Gender (Full).png", dpi = 1200, width = 6, height = 4, units = "in",
    type = 'cairo'
  )
} 

###Study7
#Constructed for the visualization of homophily by Education 
#Source this section to construct network object for Figure 2_Education 
{
  Study7 <- list()
  tmp <- list()
  Study7$Edge <- as.data.table(Edge[, c("EgoID", "AlterID", "Times_Met")])
  Study7$Edge <- na.omit(Study7$Edge, cols = c("EgoID", "AlterID"))
  Study7$Edge[, Meetings := Times_Met] ###":=" is a service of the data.table package to simplify assignments. 
  Study7$Edge[is.na(Times_Met), Meetings := 1] # NAs should be visualized because NAs are links, too
  Study7$Edge[Times_Met < 1, Meetings := 1] # Weight=0 should be visualized because 0s are links, too
  Study7$Node <- as.data.table(Node[, c("ID", "Source", "Q5Education")])
  Study7$Node <- na.omit(Study7$Node, cols = c("ID", "Source", "Q5Education"))
  Study7$Edge <- Study7$Edge[(EgoID %in% Study7$Node$ID) & (AlterID %in% Study7$Node$ID)] #Filtering the Edge Table to include Valid nodes Only
  #Study7$PeopleToRemove <- sort(unique(c("E05", "E12", "E16", Study7$Node[Source == "Alters", ID])))
  #Study7$Node <- Study7$Node[!(ID %in% Study7$PeopleToRemove)] #Removing nodes
  #Study7$Edge <- Study7$Edge[(EgoID %in% Study7$Node$ID) & (AlterID %in% Study7$Node$ID)] # Removing edges where people have no names, alters who were not egos, and people who are not listed in the Node table
  setnames(Study7$Node, "Q5Education", "Education")
  # 2022-03-03 There is a bug in an R library. R does not tolerate isolates at the end of the Node table.
  # Workaround: Put the isolates first. We do this by creating a HasNeighbors column and then sorting the Node table
  Study7$PeopleWithNeighbors <- Study7$Edge[, unique(c(EgoID, AlterID))]
  Study7$Node[, HasNeighbors := (ID %in% Study7$PeopleWithNeighbors)]
  setkey(Study7$Node, HasNeighbors) # setkey() sorts rows of a data.table ascending, by specified column.
  Study7$Node[, EducationNum := as.numeric(factor(Education))]
  Study7$Node[is.na(EducationNum), EducationNum := 0]
  # Create a new variable: Bridging versus Bonding Ties
  # Question: Is every tie between nodes of different educations a bridging tie? We hope the answer is no
  Study7$Edge[Study7$Node, EgoEducation := EducationNum, on = c(EgoID = "ID")]
  Study7$Edge[Study7$Node, AlterEducation := EducationNum, on = c(AlterID = "ID")]
  Study7$Edge[, Bridging := ifelse(EgoEducation != AlterEducation, "Y", "N")]
  # View(Study7$Edge)
  # View(Study7$Node)
  #Study7$Edge[, EgoEducation := NULL]
  #Study7$Edge[, AlterEducation := NULL]
  Study7$Net <- network(Study7$Edge, vertices = Study7$Node, directed = TRUE, matrix.type = "edgelist")
  Study7$Net %v% "Degree" <- degree(Study7$Net)
  Study7$Net %v% "ID" <- network.vertex.names(Study7$Net)
  stopifnot(all.equal(Study7$Net %v% "Degree", degree(Study7$Net))) # Just making sure NAs and missing nodes are not causing trouble.
  tmp$test1 <- which(network.vertex.names(Study7$Net) == "E10") 
  tmp$test2 <- which(network.vertex.names(Study7$Net) == "E37") 
  stopifnot(all.equal(get.neighborhood(Study7$Net, tmp$test1), tmp$test2))
  # The LayoutDyads table helps R choose locations for the nodes on the figure
  Study7$LayoutDyads <- as.data.table(expand.grid(EgoID = Study7$Node$ID,
                                                  AlterID = Study7$Node$ID, stringsAsFactors = FALSE))
  Study7$LayoutDyads <- Study7$LayoutDyads[EgoID != AlterID] # Remove loops
  Study7$LayoutDyads[Study7$Edge, Meetings := Meetings, on = .(EgoID, AlterID)]
  Study7$LayoutDyads[is.na(Meetings), Meetings := 0]
  Study7$LayoutDyads[Study7$Node, EgoEducation := EducationNum, on = c(EgoID = "ID")]
  Study7$LayoutDyads[Study7$Node, AlterEducation := EducationNum, on = c(AlterID = "ID")]
  Study7$LayoutDyads[, Bridging := as.numeric(EgoEducation != AlterEducation)]
  # Study7$LayoutDyads[(EgoEducation == 0) | (AlterEducation == 0), Bridging := 0]
  Study7$LayoutDyads[, Bonding := 1 - Bridging]
  stopifnot(!anyNA(Study7$LayoutDyads$Bonding))
  stopifnot(all(Study7$LayoutDyads$Bonding %in% c(0, 1)))
  Study7$LayoutDyads[, PositionWeights := 1.0 + 5 * Meetings + 30 * Bonding] # Coefficients are arbitrary
  # The LayoutNet network helps R use a layout algorithm such as fr
  Study7$LayoutNet <- network(Study7$LayoutDyads, vertices = Study7$Node,
                              directed = TRUE, matrix.type = "edgelist")
  Study7$layout_ggraph <- create_layout(Study7$LayoutNet, layout = "fr",
                                        weights = PositionWeights)
  Study7$layout <- as.data.table(Study7$layout_ggraph[, c(1, 2)])
}

#### Figure 2 network graph_Edu
# Source this section to create Figure 2_Education
{
  set.seed(1300); ggsave(
    ggraph(Study7$Net, layout = Study7$layout) +
      geom_node_point(aes(size = Degree, color = Education)) +
      coord_fixed() +
      geom_edge_fan(aes(edge_width = Meetings), strength = 5,
                    # geom_edge_fan(strength = 5,
                    arrow = grid::arrow(length = unit(1, 'mm'), 
                                        type = "open"), start_cap = circle(1, 'mm'), end_cap = circle(1, 'mm')) +
      scale_edge_width_continuous(range = c(0.1, 1)) +
      geom_node_text(aes(label = ID), colour = "white", size = 1) +
      theme(legend.box = "horizontal",
            legend.box.margin = margin(0, 0, 0, 5, unit = "pt"),
            legend.box.spacing = unit(0, units = "pt"),
            legend.just = "top", legend.text = element_text(size = 5),
            legend.title = element_text(size = 7),
            legend.margin = margin(0, 1, 0, 0, unit = "pt"),
            legend.spacing = unit(0, units = "pt"),
            plot.margin = margin(0, 0, 0, 0, unit = "pt")),
    # filename = "Figure1.pdf", exported as png. Use pdf to search for nodes. 
    filename = "Figure2_Education (Full).png", dpi = 1200, width = 6, height = 3, units = "in",
    type = 'cairo'
  )
} 

###Study8
#Network constructed for the visualization of homophily by Site Stations 
#Source this section to construct network object for Figure 2_Site Stations 
{
  Study8 <- list()
  tmp <- list()
  Study8$Edge <- as.data.table(Edge[, c("EgoID", "AlterID", "Times_Met")])
  Study8$Edge <- na.omit(Study8$Edge, cols = c("EgoID", "AlterID"))
  Study8$Edge[, Meetings := Times_Met] ###":=" is a service of the data.table package to simplify assignments. 
  Study8$Edge[is.na(Times_Met), Meetings := 1] # NAs should be visualized because NAs are links, too
  Study8$Edge[Times_Met < 1, Meetings := 1] # Weight=0 should be visualized because 0s are links, too
  Study8$Edge[, PositionWeights := 1 / log(Meetings + 10.1)] #These weights are used by the algorithm that decides the position of the nodes in the network figure
  Study8$Node <- as.data.table(Node[, c("ID", "Source", "SiteStation")])
  Study8$Node <- na.omit(Study8$Node, cols = c("ID", "Source", "SiteStation"))
  Study8$Edge <- Study8$Edge[(EgoID %in% Study8$Node$ID) & (AlterID %in% Study8$Node$ID)] 
  #Study8$PeopleToRemove <- sort(unique(c("E05", "E12", "E16", Study8$Node[Source == "Alters", ID])))
  #Study8$Node <- Study8$Node[!(ID %in% Study8$PeopleToRemove)] #Removing nodes
  #Study8$Edge <- Study8$Edge[(EgoID %in% Study8$Node$ID) & (AlterID %in% Study8$Node$ID)] # Removing edges where people have no names, alters who were not egos, and people who are not listed in the Node table
  #Study8$Edge <- na.omit(Study8$Node, cols = c("ID", "Source", "SiteStation"))
  setnames(Study8$Node, "SiteStation", "SiteStation")
  # 2022-03-03 There is a bug in an R library. R does not tolerate isolates at the end of the Node table.
  # Workaround: Put the isolates first. We do this by creating a HasNeighbors column and then sorting the Node table
  Study8$PeopleWithNeighbors <- Study8$Edge[, unique(c(EgoID, AlterID))]
  Study8$Node[, HasNeighbors := (ID %in% Study8$PeopleWithNeighbors)]
  setkey(Study8$Node, HasNeighbors) # setkey() sorts rows of a data.table ascending, by specified column.
  Study8$Node[, SiteStationNum := as.numeric(factor(SiteStation))]
  Study8$Node[is.na(SiteStationNum), SiteStationNum := 0]
  # Create a new variable: Bridging versus Bonding Ties
  # Question: Is every tie between nodes of different SiteStations a bridging tie? We hope the answer is no
  Study8$Edge[Study8$Node, EgoSiteStation := SiteStationNum, on = c(EgoID = "ID")]
  Study8$Edge[Study8$Node, AlterSiteStation := SiteStationNum, on = c(AlterID = "ID")]
  Study8$Edge[, Bridging := ifelse(EgoSiteStation != AlterSiteStation, "Y", "N")]
  # View(Study8$Edge)
  # View(Study8$Node)
  #Study8$Edge[, EgoSiteStation := NULL]
  #Study8$Edge[, AlterSiteStation := NULL]
  Study8$Net <- network(Study8$Edge, vertices = Study8$Node, directed = TRUE, matrix.type = "edgelist")
  Study8$Net %v% "Degree" <- degree(Study8$Net)
  Study8$Net %v% "ID" <- network.vertex.names(Study8$Net)
  stopifnot(all.equal(Study8$Net %v% "Degree", degree(Study8$Net))) # Just making sure NAs and missing nodes are not causing trouble.
  #Fix this test
  tmp$test1 <- which(network.vertex.names(Study8$Net) == "E10") 
  tmp$test2 <- which(network.vertex.names(Study8$Net) == "E37") 
  stopifnot(all.equal(get.neighborhood(Study8$Net, tmp$test1), tmp$test2))
  # The LayoutDyads table helps R choose locations for the nodes on the figure
  Study8$LayoutDyads <- as.data.table(expand.grid(EgoID = Study8$Node$ID,
                                                  AlterID = Study8$Node$ID, stringsAsFactors = FALSE))
  Study8$LayoutDyads <- Study8$LayoutDyads[EgoID != AlterID] # Remove loops
  Study8$LayoutDyads[Study8$Edge, Meetings := Meetings, on = .(EgoID, AlterID)]
  Study8$LayoutDyads[is.na(Meetings), Meetings := 0]
  Study8$LayoutDyads[Study8$Node, EgoSiteStation := SiteStationNum, on = c(EgoID = "ID")]
  Study8$LayoutDyads[Study8$Node, AlterSiteStation := SiteStationNum, on = c(AlterID = "ID")]
  Study8$LayoutDyads[, Bridging := as.numeric(EgoSiteStation != AlterSiteStation)]
  # Study8$LayoutDyads[(EgoSiteStation == 0) | (AlterSiteStation == 0), Bridging := 0]
  Study8$LayoutDyads[, Bonding := 1 - Bridging]
  stopifnot(!anyNA(Study8$LayoutDyads$Bonding))
  stopifnot(all(Study8$LayoutDyads$Bonding %in% c(0, 1)))
  Study8$LayoutDyads[, PositionWeights := 1.0 + 5 * Meetings + 50 * Bonding] # Coefficients are arbitrary
  # The LayoutNet network helps R use a layout algorithm such as fr
  Study8$LayoutNet <- network(Study8$LayoutDyads, vertices = Study8$Node,
                              directed = TRUE, matrix.type = "edgelist")
  Study8$layout_ggraph <- create_layout(Study8$LayoutNet, layout = "fr",
                                        weights = PositionWeights)
  Study8$layout <- as.data.table(Study8$layout_ggraph[, c(1, 2)])
}

#### Figure 2 network graph _SiteStation
# Source this section to create Figure 2_Site Station
{
  set.seed(1300); ggsave(
    ggraph(Study8$Net, layout = Study8$layout) +
      geom_node_point(aes(size = Degree, color = SiteStation)) +
      coord_fixed() +
      geom_edge_fan(aes(edge_width = Meetings), strength = 5,
                    # geom_edge_fan(strength = 5,
                    arrow = grid::arrow(length = unit(1, 'mm'), 
                                        type = "open"), start_cap = circle(1, 'mm'), end_cap = circle(1, 'mm')) +
      scale_edge_width_continuous(range = c(0.1, 1)) +
      geom_node_text(aes(label = ID), colour = "white", size = 1) +
      theme(legend.box = "horizontal",
            legend.box.margin = margin(0, 0, 0, 5, unit = "pt"),
            legend.box.spacing = unit(0, units = "pt"),
            legend.just = "top", legend.text = element_text(size = 5),
            legend.title = element_text(size = 7),
            legend.margin = margin(0, 1, 0, 0, unit = "pt"),
            legend.spacing = unit(0, units = "pt"),
            plot.margin = margin(0, 0, 0, 0, unit = "pt")),
    # filename = "Figure1.pdf", exported as png. Use pdf to search for nodes. 
    filename = "Figure2_SiteStation (Full).png", dpi = 1200, width = 6, height = 3, units = "in",
    type = 'cairo')
} 
