# Supplementary material for: Does network homophily persist in multicultural volunteering programs? Results from an Exponential Random Graph Model
Source: J Migr Health. 2024 Jul 28;10:100256. doi: 10.1016/j.jmh.2024.100256 (PMC11359767; doi:10.1016/j.jmh.2024.100256)
Supplement: Supplementary file 2 [file mmc2.xlsx]

## Sheet: Node Attribute
ID	Source	Q1Year_of_Birth	Age_Computed	Q2Gender	Q3Country_of_Origin	Q4Race	Q5Education	Q6Employment	Q7Marital_Status	Q8Household	A8Live_Alone	A8LiveWith_Spouse	A8LiveWith_Children	A8LiveWith_Grandchildren	A8LiveWith_OtherRel	Q9Years_of_Residence	Q10Migration_Age	Q11Migration_Reason	A11Reunite_Spouse	A11Reunite_Children	A11Refugee	A11Looking_For_Employment_or_Edu	A11Takecareof_Grandchildren	A11Reunite_OtherFam	A11Lower_Crime	A11Better_Living	Q12Self_Rated_Health	Q13Neighborhood_Livability	Q14Number_of_Fam	Q15Number_of_Friends	Q16Volunteer_Freq	L1	L2	L3	L4	L5	L6	SiteStation
E03	Egos	1950	71	Female	United States	Black or African American	Associate's degree	Unemployed but looking for work	Divorced or separated	I live alone	T	F	F	F	F	NA	NA	NA	NA	NA	NA	NA	NA	NA	NA	NA	Moderate	Very good	12	NA	NA	NA	NA	NA	NA	NA	NA	CSS - Senior Options
E04	Egos	1964	57	Male	United States	White	Graduate or professional degree	Other	Never married	I live alone	T	F	F	F	F	NA	NA	NA	NA	NA	NA	NA	NA	NA	NA	NA	Good	Very good	4	2	NA	NA	NA	NA	NA	NA	NA	NA
E05	Egos	NA	NA	NA	NA	NA	NA	NA	NA	NA	NA	NA	NA	NA	NA	NA	NA	NA	NA	NA	NA	NA	NA	NA	NA	NA	NA	NA	NA	NA	NA	More or Less	Yes	No	More or Less	Yes	No	NA
E06	Egos	1954	67	Female	United States	White	High school degree or equivalent	Retired and not looking for work	Divorced or separated	I live alone	T	F	F	F	F	NA	NA	NA	NA	NA	NA	NA	NA	NA	NA	NA	Good	Very good	4	20	12	No	No	No	Yes	Yes	Yes	Connections/Helpline
E07	Egos	1942	79	Female	United States	White	Some college, no degree	Employed part-time	Widowed	I live with my children	F	F	T	F	F	NA	NA	NA	NA	NA	NA	NA	NA	NA	NA	NA	Very good	Good	2	5	3	More or Less	Yes	More or Less	No	No	Yes	Connections/Helpline
E08	Egos	1924	97	Male	United States	White	Bachelor's degree	Retired and not looking for work	Widowed	I live alone	T	F	F	F	F	NA	NA	NA	NA	NA	NA	NA	NA	NA	NA	NA	Good	Very good	1	NA	0	No	Yes	No	Yes	More or Less	Yes	Connections/Helpline
E09	Egos	1948	73	Female	United States	White	Some college, no degree	Retired and not looking for work	Divorced or separated	I live alone	T	F	F	F	F	NA	NA	NA	NA	NA	NA	NA	NA	NA	NA	NA	Moderate	Good	10	0	12	Yes	Yes	No	More or Less	Yes	Yes	Connections/Helpline
E10	Egos	1956	65	Male	United States	Black or African American	High school degree or equivalent	Retired and not looking for work	Never married	I live alone	T	F	F	F	F	NA	NA	NA	NA	NA	NA	NA	NA	NA	NA	NA	Good	Fair	3	1	0	More or Less	No	No	Yes	Yes	Yes	CSS - Senior Options
E11	Egos	1945	76	Female	Germany	White	Some college, no degree	Retired and not looking for work	Divorced or separated	I live alone	T	F	F	F	F	NA	21	Reunite with spouse	T	F	F	F	F	F	F	F	Moderate	Good	2	2	16	More or Less	More or Less	No	No	More or Less	More or Less	Connections/Helpline
E12	Egos	1939	82	Female	United States	Black or African American	High school degree or equivalent	Employed full-time	Widowed	NA	NA	NA	NA	NA	NA	NA	NA	NA	NA	NA	NA	NA	NA	NA	NA	NA	NA	NA	NA	NA	NA	More or Less	Yes	More or Less	Yes	Yes	Yes	NA
E13	Egos	NA	NA	Female	United States	White	NA	Employed part-time	Never married	I live alone	T	F	F	F	F	NA	NA	NA	NA	NA	NA	NA	NA	NA	NA	NA	Good	Fair	1	4	1	No	More or Less	No	Yes	No	Yes	NA
E14	Egos	1947	74	Female	United States	Other	Bachelor's degree	NA	Married	I live with a spouse/partner	F	T	F	F	F	NA	NA	NA	NA	NA	NA	NA	NA	NA	NA	NA	Very good	Good	10	10	NA	No	NA	No	Yes	More or Less	NA	CSS - Senior Options
E15	Egos	1953	68	Female	United States	Black or African American	No high school degree	Other	Never married	I live alone	T	F	F	F	F	NA	NA	NA	NA	NA	NA	NA	NA	NA	NA	NA	Moderate	Good	8	10	12	More or Less	Yes	More or Less	Yes	More or Less	More or Less	CSS - Senior Options
E16	Egos	1948	73	Female	United States	NA	Graduate or professional degree	Other	Divorced or separated	I live alone	T	F	F	F	F	NA	NA	NA	NA	NA	NA	NA	NA	NA	NA	NA	Very good	Good	NA	10	15	No	No	No	Yes	Yes	Yes	NA
E17	Egos	1952	69	Female	United States	Black or African American	Some college, no degree	Other	Married	I live with a spouse/partner	F	T	F	F	F	NA	NA	NA	NA	NA	NA	NA	NA	NA	NA	NA	Good	Very good	20	10	25	No	NA	No	Yes	Yes	Yes	Urban Strategies
E18	Egos	1937	84	Male	Russia	White	Bachelor's degree	Retired and not looking for work	Married	I live with a spouse/partner	F	T	F	F	F	29	55	NA	NA	NA	NA	NA	NA	NA	NA	NA	Good	Very good	20	30	66	No	No	No	Yes	More or Less	Yes	Jewish Family
E19	Egos	1938	83	Female	Ukraine	White	Bachelor's degree	Retired and not looking for work	Married	I live with a spouse/partner	F	T	F	F	F	29	54	Reunite with adult children	F	T	F	F	F	F	F	F	Good	Good	20	25	22	No	No	No	Yes	More or Less	Yes	JCC
E20	Egos	1957	64	Female	United States	Black or African American	Some college, no degree	Retired and not looking for work	Never married	I live with a spouse/partner	F	T	F	F	F	64	NA	NA	NA	NA	NA	NA	NA	NA	NA	NA	Moderate	Good	6	NA	30	NA	NA	NA	NA	NA	NA	CSS - Senior Options
E21	Egos	1934	87	NA	Ukraine	White	Some college, no degree	Retired and not looking for work	Married	I live with a spouse/partner	F	T	F	F	F	25	57	Refugee or asylee	F	F	T	F	F	F	F	F	Moderate	Very good	2	2	20	No	More or Less	More or Less	Yes	Yes	More or Less	NA
E22	Egos	1949	72	Male	Russia	White	High school degree or equivalent	Retired and not looking for work	Married	I live with a spouse/partner	F	T	F	F	F	NA	NA	NA	NA	NA	NA	NA	NA	NA	NA	NA	Very good	Very good	NA	NA	NA	NA	NA	NA	NA	NA	NA	JCC
E23	Egos	1937	84	NA	Russia	White	Some college, no degree	Retired and not looking for work	Widowed	I live alone	T	F	F	F	F	18	60	Reunite with other family members	F	F	F	F	F	T	F	F	Good	Good	NA	4	20	No	More or Less	No	More or Less	More or Less	Yes	Jewish Family
E24	Egos	1936	85	Male	Russia	White	Graduate or professional degree	Retired and not looking for work	Married	I live with a spouse/partner	F	T	F	F	F	24	61	Lower levels of crime	F	F	F	F	F	F	T	F	Moderate	Good	3	4	20	More or Less	More or Less	NA	Yes	More or Less	Yes	JCC
E25	Egos	1934	87	Female	United States	Black or African American	High school degree or equivalent	Retired and not looking for work	Widowed	I live alone	T	F	F	F	F	NA	NA	NA	NA	NA	NA	NA	NA	NA	NA	NA	Good	Fair	4	4	30	No	No	No	No	No	No	Day Spring
E26	Egos	1940	81	Female	United States	Black or African American	High school degree or equivalent	Unemployed but looking for work	Widowed	I live alone	T	F	F	F	F	NA	NA	NA	NA	NA	NA	NA	NA	NA	NA	NA	Good	Fair	4	1	NA	More or Less	More or Less	No	Yes	More or Less	Yes	NA
E27	Egos	NA	NA	Female	Russia	White	Bachelor's degree	Retired and not looking for work	Married	I live with a spouse/partner	F	T	F	F	F	25	55	Reunite with other family members	F	F	F	F	F	T	F	F	Good	Good	6	8	20	No	More or Less	No	Yes	Yes	Yes	Jewish Family
E28	Egos	1937	84	Female	Ukraine	White	Some college, no degree	Retired and not looking for work	Married	I live with a spouse/partner	F	T	F	F	F	25	57	Refugee or asylee	F	F	T	F	F	F	F	F	Moderate	Very good	2	2	20	Yes	Yes	Yes	More or Less	More or Less	Yes	NA
E29	Egos	1945	76	Female	United States	White	High school degree or equivalent	Retired and not looking for work	Widowed	I live alone	T	F	F	F	F	NA	NA	NA	NA	NA	NA	NA	NA	NA	NA	NA	Good	Fair	6	25	16	More or Less	More or Less	No	Yes	Yes	Yes	CSS - Senior Options
E30	Egos	NA	NA	Female	United States	Black or African American	NA	Unemployed but looking for work	Widowed	I live alone	T	F	F	F	F	26	40	Refugee or asylee	F	F	T	F	F	F	F	F	Good	NA	NA	2	NA	More or Less	More or Less	Yes	No	No	More or Less	NA
E31	Alters	1974	47	Female	United States	White	Graduate or professional degree																															NA
E32	Alters	1943	78	Female	United States	White	Graduate or professional degree																															NA
E33	Alters	1937	84	Female	United States	White	High school degree or equivalent																															NA
E34	Alters	NA	NA	Male	United States	White	Graduate or professional degree																															Connections/Helpline
E35	Alters	1941	80	Female	United States	White	NA																															NA
E36	Alters	1981	40	Female	United States	White	High school degree or equivalent																															NA
E37	Alters	NA	NA	Female	United States	Black or African American	NA																															NA
E38	Alters	1925	96	Male	United States	White	Bachelor's degree																															NA
E39	Alters	1966	55	Female	United States	Black or African American	NA																															Life Center
E40	Alters	1926	95	Female	United States	Black or African American	High school degree or equivalent																															CMHA
E41	Alters	1952	69	Female	United States	Black or African American	High school degree or equivalent																															CSS - Senior Options
E42	Alters	1957	64	Female	United States	Black or African American	No high school degree																															CSS - Senior Options
E43	Alters	NA	NA	Female	United States	Black or African American	Some college, no degree																															CSS - Senior Options
E44	Alters	NA	NA	Female	United States	Black or African American	Some college, no degree																															NA
E45	Alters	NA	NA	Female	United States	Black or African American	Some college, no degree																															NA
E46	Alters	NA	NA	Female	United States	Black or African American	Some college, no degree																															NA
E47	Alters	1949	72	Female	Russia	White	Bachelor's degree																															NA
E48	Alters	1938	83	Female	Russia	White	Bachelor's degree																															NA
E49	Alters	NA	NA	Female	Russia	White	High school degree or equivalent																															NA
E50	Alters	1966	55	Female	United States	Black or African American	NA																															CSS - Senior Options
E51	Alters	NA	NA	Male	Russia	White	No high school degree																															NA
E52	Alters	1939	82	NA	Russia	White	High school degree or equivalent																															NA
E53	Alters	1942	79	NA	Russia	White	High school degree or equivalent																															NA
E54	Alters	1929	92	NA	Russia	White	High school degree or equivalent																															NA
E55	Alters	1939	82	NA	Russia	White	High school degree or equivalent																															NA
E56	Alters	1938	83	NA	Russia	White	High school degree or equivalent																															NA
E57	Alters	NA	NA	Female	United States	Black or African American	High school degree or equivalent																															Connections/Helpline
E58	Alters	NA	NA	Female	Russia	White	Bachelor's degree																															NA
E59	Alters	1941	80	Female	Russia	White	Bachelor's degree																															JCC
K01	Egos	1941	80	Female	Cambodia	Asian or Pacific Islander	Associate's degree	Retired and not looking for work	Widowed	I live with a spouse/partner	F	T	F	F	F	39	41	Refugee or asylee	F	F	T	F	F	F	F	F	Moderate	Good	4	0	25	Yes	Yes	Yes	NA	Yes	NA	AACS
K02	Egos	1956	65	Female	Cambodia	Asian or Pacific Islander	NA	Self-employed	Married	I live with a spouse/partner	F	T	F	F	F	27	38	Reunite with spouse	T	F	F	F	F	F	F	F	Very good	Very good	10	0	25	Yes	Yes	Yes	More or Less	Yes	Yes	AACS
K03	Egos	1956	65	Female	Cambodia	Asian or Pacific Islander	No high school degree	Retired and not looking for work	Widowed	I live with my children	F	F	T	F	F	38	27	Refugee or asylee	F	F	T	F	F	F	F	F	Good	Good	10	0	25	Yes	Yes	Yes	Yes	Yes	Yes	AACS
K04	Egos	1946	75	Male	Cambodia	Asian or Pacific Islander	No high school degree	Retired and not looking for work	Married	I live with a spouse/partner	F	T	F	F	F	38	37	Reunite with spouse/Reunite with adult children/Looking for employment and/or educational opportunities/Better living standards/Refugees or Asylee	T	T	T	T	F	F	F	T	Moderate	Fair				No	Yes	More or Less	No	No	No	AACS
K05	Egos	1940	81	Male	Cambodia	Asian or Pacific Islander	No high school degree	Retired and not looking for work	Married	I live with a spouse/partner/I live with my children	F	T	T	F	F	40	41	Refugee or asylee	F	F	T	F	F	F	F	F	Bad	Bad	22	0	25	Yes	Yes	Yes	Yes	Yes	Yes	AACS
K06	Alters	NA	NA	NA	NA	NA	NA																															NA
K07	Alters	NA	NA	Female	Cambodia	Asian or Pacific Islander	Some college, no degree																															AACS
N01	Egos	1951	70	Male	Bhutan	Asian or Pacific Islander	No high school degree	Other	Married	I live with my children/I live with my grand children	F	F	T	T	F	12	58	Refugee or asylee	F	F	T	F	F	F	F	F	Good	Good	4	8	4	No	No	No	Yes	Yes	No	CRIS
N02	Egos	1945	76	Male	Bhutan	Asian or Pacific Islander	No high school degree	Other	Married	I live with a spouse/partner/I live with my children/I live with my grand children/I live with other relatives	F	T	T	T	T	12	64	Refugee or asylee	F	F	T	F	F	F	F	F	Moderate	Very good	19	8	12	No	No	No	Yes	Yes	Yes	CRIS
N03	Egos	1960	61	Male	Bhutan	Asian or Pacific Islander	No high school degree	Other	Married	I live with a spouse/partner/I live with my children	F	T	T	F	F	12	49	Refugee or asylee	F	F	T	F	F	F	F	F	Good	Good	4	8	4	No	No	No	Yes	Yes	No	CRIS
N04	Alters	NA	NA	Male	Somalia	Black or African American	NA																															CRIS
N05	Alters	1957	64	Male	Bhutan	Asian or Pacific Islander	No high school degree																															CRIS
R01	Egos	1933	88	Male	Russia	White	Graduate or professional degree	Retired and not looking for work	Widowed	I live alone	T	F	F	F	F	27	61	Refugee or asylee	F	F	T	F	F	F	F	F	Moderate	Fair	5	14	30	More or Less	More or Less	No	Yes	Yes	Yes	Jewish Family
R02	Egos	1931	90	Male	Russia	White	Graduate or professional degree	Retired and not looking for work	Married	I live with a spouse/partner	F	T	F	F	F	29	61	Reunite with adult children/Take care of grandchildren/Refugee or asylee	F	T	T	F	T	F	F	F	Bad	Fair	2	3	30	No	More or Less	No	No	No	More or Less	NA
R03	Egos	1930	91	Male	Russia	White	Graduate or professional degree	Retired and not looking for work	NA	NA	NA	NA	NA	NA	NA	NA	NA	NA	NA	NA	NA	NA	NA	NA	NA	NA	NA	NA	NA	NA	NA	NA	NA	NA	NA	NA	NA	NA
R04	Egos	1930	91	Male	Russia	White	Graduate or professional degree	Retired and not looking for work	Married	I live with a spouse/partner	F	T	F	F	F	20	70	Refugee or asylee	F	F	T	F	F	F	F	F	Moderate	Good	21	1	NA	No	No	No	Yes	Yes	Yes	NA
R05	Egos	NA	NA	NA	Russia	White	Graduate or professional degree	Retired and not looking for work	Widowed	NA	NA	NA	NA	NA	NA	20	NA	Reunite with adult children	F	T	F	F	F	F	F	F	Moderate	Good	6	NA	30	No	More or Less	No	More or Less	Yes	Yes	NA
R06	Alters	1930	91	Male	Russia	White	Graduate or professional degree																															Jewish Family
R07	Alters	1933	88	Male	Russia	White	Graduate or professional degree																															NA
R08	Alters	NA	NA	Female	Russia	White	Graduate or professional degree																															NA
S01	Egos	1948	73	Male	Ethiopia	Black or African American	Graduate or professional degree	Employed part-time	Married	I Live with a spouse/partner	F	T	F	F	F	17	56	Reunite with spouse	T	F	F	F	F	F	F	F	Very good	Very good	20	NA	NA	No	No	No	More or Less	Yes	Yes	NA
S02	Egos	1942	79	Male	Somalia	Black or African American	NA	Retired and not looking for work	Divorced or separated	I live alone	T	F	F	F	F	17	62	Reunite with other family members	F	F	F	F	F	T	F	F	Very good	Very good	NA	30	4	No	Yes	Yes	Yes	Yes	Yes	CRIS
S03	Egos	1936	85	Male	Somalia	Black or African American	No high school degree	Retired and not looking for work	Married	I live with a spouse/partner	T	F	F	F	F	14	72	Reunite with other family members	F	F	F	F	F	T	F	F	Moderate	Bad	14	20	3	No	Yes	Yes	Yes	Yes	Yes	CRIS
S04	Alters	1961	60	Male	Somalia	Black or African American	High school degree or equivalent																															Buckeye Home Health
S05	Alters	1966	55	Male	Ethiopia	Black or African American	High school degree or equivalent																															CRIS
S06	Alters	1948	73	Male	Somalia	Black or African American	No high school degree																															CRIS

## Sheet: Edge List Pruned
Ego ID	Alter ID	Where_First_Met	Introduced_to_Family	Times_Met
E05	E31	This person is a staff member of the SCP.	No	3
E06	E09	This person is also a volunteer of the Senior Companion Program (SCP)	No	2
E06	E11	This person is also a volunteer of the Senior Companion Program (SCP)	No	2
E06	E31	This person is a staff member of the SCP.	No	6
E06	E32	This person is a client from the SCP	Yes	12
E06	E34	This person is also a volunteer of the Senior Companion Program (SCP)	No	2
E07	E33	This person is a client from the SCP	Yes	2
E08	E11	This person is also a volunteer of the Senior Companion Program (SCP)	No	4
E08	E31	This person is a staff member of the SCP.	Yes	4
E08	E35	NA	No	0
E08	S06	This person is also a volunteer of the Senior Companion Program (SCP)	No	2
E09	E11	This person is also a volunteer of the Senior Companion Program (SCP)	No	NA
E09	E31	This person is a staff member of the SCP.	No	6
E09	E36	This person is a client from the SCP	No	10
E10	E37	This person is a staff member of the SCP.	No	2
E11	E09	This person is also a volunteer of the Senior Companion Program (SCP)	No	1
E11	E31	This person is a staff member of the SCP.	No	3
E11	E38	NA	No	4
E12	E20	This person is also a volunteer of the Senior Companion Program (SCP)	Yes	3
E12	E29	This person is also a volunteer of the Senior Companion Program (SCP)	Yes	3
E12	E39	This person is also a volunteer of the Senior Companion Program (SCP)	Yes	3
E14	E15	Other	Yes	24
E14	E40	This person is also a volunteer of the Senior Companion Program (SCP)	Yes	2
E14	E41	This person is also a volunteer of the Senior Companion Program (SCP)	No	1
E15	E14	This person is also a volunteer of the Senior Companion Program (SCP)	Yes	NA
E15	E42	This person is also a volunteer of the Senior Companion Program (SCP)	Yes	NA
E16	E14	This person is also a volunteer of the Senior Companion Program (SCP)	NA	NA
E16	E15	Other	NA	NA
E16	E17	NA	NA	NA
E16	E39	This person is also a volunteer of the Senior Companion Program (SCP)	NA	NA
E16	E41	This person is also a volunteer of the Senior Companion Program (SCP)	NA	NA
E16	E43	This person is also a volunteer of the Senior Companion Program (SCP)	NA	NA
E16	K05	This person is also a volunteer of the Senior Companion Program (SCP)	NA	NA
E17	E14	This person is also a volunteer of the Senior Companion Program (SCP)	Yes	NA
E17	E42	This person is also a volunteer of the Senior Companion Program (SCP)	Yes	NA
E17	E43	This person is also a volunteer of the Senior Companion Program (SCP)	Yes	NA
E17	E44	This person is a client from the SCP	Yes	NA
E17	E45	This person is a client from the SCP	Yes	NA
E17	E46	This person is a client from the SCP	Yes	NA
E18	E47	This person is a client from the SCP	No	10
E18	E48	This person is a client from the SCP	No	24
E19	E49	This person is a client from the SCP	No	12
E20	E25	This person is also a volunteer of the Senior Companion Program (SCP)	Yes	4
E20	E29	This person is also a volunteer of the Senior Companion Program (SCP)	Yes	4
E20	E39	This person is also a volunteer of the Senior Companion Program (SCP)	Yes	4
E20	E50	This person is also a volunteer of the Senior Companion Program (SCP)	Yes	4
E23	E51	NA	Yes	NA
E24	E52	Other	Yes	4
E24	E53	Other	Yes	4
E24	E54	Other	Yes	4
E24	E55	Other	Yes	4
E24	E56	Other	Yes	4
E25	E20	This person is also a volunteer of the Senior Companion Program (SCP)	No	1
E25	E50	This person is also a volunteer of the Senior Companion Program (SCP)	NA	NA
E25	E57	This person is also a volunteer of the Senior Companion Program (SCP)	Yes	5
E26	E20	This person is also a volunteer of the Senior Companion Program (SCP)	No	1
E26	E25	This person is also a volunteer of the Senior Companion Program (SCP)	No	10
E26	E34	This person is also a volunteer of the Senior Companion Program (SCP)	No	0
E27	E58	Other	Yes	5
E28	E59	This person is also a volunteer of the Senior Companion Program (SCP)	Yes	2
E29	E20	This person is also a volunteer of the Senior Companion Program (SCP)	NA	NA
E29	E39	This person is also a volunteer of the Senior Companion Program (SCP)	NA	NA
E29	E50	This person is also a volunteer of the Senior Companion Program (SCP)	NA	NA
K01	K02	This person is also a volunteer of the Senior Companion Program (SCP)	NA	NA
K01	K03	This person is also a volunteer of the Senior Companion Program (SCP)	NA	NA
K01	K04	NA	NA	NA
K01	K05	This person is also a volunteer of the Senior Companion Program (SCP)	NA	NA
K01	K06	NA	NA	NA
K02	NA	NA	NA	NA
K02	NA	NA	Yes	NA
K02	NA	NA	NA	NA
K02	NA	NA	NA	NA
K02	NA	NA	NA	NA
K04	K01	This person is also a volunteer of the Senior Companion Program (SCP)	NA	NA
K04	K03	This person is also a volunteer of the Senior Companion Program (SCP)	NA	NA
K04	K05	This person is also a volunteer of the Senior Companion Program (SCP)	NA	NA
K04	K06	NA	NA	NA
K04	K07	NA	NA	NA
K05	K01	This person is also a volunteer of the Senior Companion Program (SCP)	NA	NA
K05	K02	This person is also a volunteer of the Senior Companion Program (SCP)	NA	NA
K05	K03	This person is also a volunteer of the Senior Companion Program (SCP)	NA	NA
K05	K06	NA	NA	NA
K05	K07	NA	NA	NA
N01	N02	Other	Yes	8
N01	N03	Other	Yes	8
N01	N04	This person is also a volunteer of the Senior Companion Program (SCP)	No	1
N01	N05	This person is also a volunteer of the Senior Companion Program (SCP)	Yes	8
N02	N01	This person is also a volunteer of the Senior Companion Program (SCP)	Yes	1
N02	N03	This person is also a volunteer of the Senior Companion Program (SCP)	Yes	3
N02	N05	This person is also a volunteer of the Senior Companion Program (SCP)	Yes	3
N03	N01	Other	Yes	8
N03	N02	This person is also a volunteer of the Senior Companion Program (SCP)	Yes	8
N03	N05	Other	Yes	8
R01	R06	This person is also a volunteer of the Senior Companion Program (SCP)	Yes	30
R04	R07	This person is also a volunteer of the Senior Companion Program (SCP)	Yes	40
R04	R08	This person is also a volunteer of the Senior Companion Program (SCP)	Yes	20
S02	S03	This person is also a volunteer of the Senior Companion Program (SCP)	Yes	7
S02	S04	This person is also a volunteer of the Senior Companion Program (SCP)	Yes	7
S02	S05	This person is also a volunteer of the Senior Companion Program (SCP)	Yes	2
S03	S02	This person is also a volunteer of the Senior Companion Program (SCP)	Yes	7
S03	S06	This person is also a volunteer of the Senior Companion Program (SCP)	Yes	5

## Sheet: Codebook
2. Gender	Gender Code	3. Country of Origin	Country of Origin Code	4. Race and Ethnicity	Race Code	5. Highest Level of Education	Education Code	6. Employment Status	Employment Status Code	7. Marital Status	Marital Status Code	8. Household Composition	Household Composition Code	11. Reasons of Immigration	Reasons of Immigration Code	12. Self-Rated Health	Self-Rated Health Code	13. Perceived Neighborhood Livability	Perceived Neighborhood Livability	L1. I experience a general sense of emptiness	L1 Code	L2. I miss having people around me	L2 Code	L3. I often feel rejected	L3 Code	L4. There are plenty of people I can rely on when I have problems	L4 Code	L5. There are many people I can trust completely	L5 Code	L6. There are enough people I feel close to	L6 Code	Data source	Logical
Male	1	United States	1	White	1	No high school degree	1	Employed full-time	1	Married	1	I live alone	1	Reunite with spouse	1	Very good	1	Very good	1	Yes	2	Yes	2	Yes	2	Yes	2	Yes	2	Yes	2	Egos	T
Female	0	China	2	Black or African American	2	High school degree or equivalent	2	Employed part-time	2	Divorced or separated	2	I live with a spouse/partner	2	Reunite with adult children	2	Good	2	Good	2	More or Less	1	More or Less	1	More or Less	1	More or Less	1	More or Less	1	More or Less	1	Alters	F
Other	2	Bhutan	3	American Indian or Alaska Native	3	Some college, no degree	3	Self-employed	3	Never married	3	I live with my children	3	Reunite with other family members	3	Moderate	3	Fair	3	No	0	No	0	No	0	No	0	No	0	No	0		NA
NA	Missing	Cambodia	4	Asian or Pacific Islander	4	Associate's degree	4	Retired and not looking for work	4	Widowed	4	I live with my grandchildren	4	Take care of grandchildren	4	Bad	4	Bad	4	NA	Missing	NA	Missing	NA	Missing	NA	Missing	NA	Missing	NA	Missing
		Nepal	5	Hispanic or Latino/Latina/Latinx	5	Bachelor's degree	5	Unemployed but looking for work	5	Cohabitation (living with a partner without being married)	5	I live with other relatives	5	Looking for employment and/or educational opportunities	5	Very bad	5	Very bad	5
		Russia	6	Other	6	Graduate or professional degree	6	Other	6	NA	Missing	I live with non-relatives	6	Better living standards	6	NA	Missing	NA	Missing
		Somalia	7	NA	Missing	NA	Missing	NA	Missing			Other	7	Lower levels of crime	7
		Ethiopia	8									NA	Missing	Refugee or asylee	8
		Other	9									I live with a spouse/partner/I live with my children	10	Other	9
		Germany	10									I live with a spouse/partner/I live with my children/I live with my grand children/I live with other relatives	11	NA	Missing
		Ukraine	11									I live with my children/I live with my grand children	12	Reunite with spouse/Reunite with adult children/Looking for employment and/or educational opportunities/Better living standards/Refugees or Asylee	10
		NA	Missing											Reunite with adult children/Take care of grandchildren/Refugee or asylee	11
